# Supplementary material for: Whole genome sequences reveal the Xanthomonas perforans population is shaped by the tomato production system
Source: ISME J. 2021 Sep 6;16(2):591–601. doi: 10.1038/s41396-021-01104-8 (PMC8776747; doi:10.1038/s41396-021-01104-8)
Supplement: Supplementary file 1 — Supplementary tables 1-15 [file 41396_2021_1104_MOESM1_ESM.xlsx]

## Sheet: Supplementary table 1
Supplementary table 1. Plant history metadata.
Strain	Field #	Farm	Transplant facility	Cultivar	Seed producer	Operation	County	Region
JK1-1	1	dd	ZZ	9	D	AA	c	CW
JK1-2	1	dd	ZZ	9	D	AA	c	CW
JK1-3	1	dd	ZZ	9	D	AA	c	CW
JK1-4	1	dd	ZZ	9	D	AA	c	CW
JK1-5	1	dd	ZZ	9	D	AA	c	CW
JK1-6	1	dd	ZZ	9	D	AA	c	CW
JK1-7	1	dd	ZZ	9	D	AA	c	CW
JK1-8	1	dd	ZZ	9	D	AA	c	CW
JK1-9	1	dd	ZZ	9	D	AA	c	CW
JK2-1	2	dd	ZZ	9	D	AA	c	CW
JK2-2	2	dd	ZZ	9	D	AA	c	CW
JK2-3	2	dd	ZZ	9	D	AA	c	CW
JK2-4	2	dd	ZZ	9	D	AA	c	CW
JK2-5	2	dd	ZZ	9	D	AA	c	CW
JK2-6	2	dd	ZZ	9	D	AA	c	CW
JK2-7	2	dd	ZZ	9	D	AA	c	CW
JK2-8	2	dd	ZZ	9	D	AA	c	CW
JK2-9	2	dd	ZZ	9	D	AA	c	CW
JK3-1	3	dd	ZZ	9	D	AA	c	CW
JK3-2	3	dd	ZZ	9	D	AA	c	CW
JK3-3	3	dd	ZZ	9	D	AA	c	CW
JK3-4	3	dd	ZZ	9	D	AA	c	CW
JK3-5	3	dd	ZZ	9	D	AA	c	CW
JK3-6	3	dd	ZZ	9	D	AA	c	CW
JK3-7	3	dd	ZZ	9	D	AA	c	CW
JK3-8	3	dd	ZZ	9	D	AA	c	CW
JK3-9	3	dd	ZZ	9	D	AA	c	CW
JK3-10	3	dd	ZZ	9	D	AA	c	CW
JK3-11	3	dd	ZZ	9	D	AA	c	CW
JK3-12	3	dd	ZZ	9	D	AA	c	CW
JK4-1	4	dd	ZZ	9	D	AA	c	CW
JK4-2	4	dd	ZZ	9	D	AA	c	CW
JK4-3	4	dd	ZZ	9	D	AA	c	CW
JK4-4	4	dd	ZZ	9	D	AA	c	CW
JK4-5	4	dd	ZZ	9	D	AA	c	CW
JK4-6	4	dd	ZZ	9	D	AA	c	CW
JK4-7	4	dd	ZZ	9	D	AA	c	CW
JK4-8	4	dd	ZZ	9	D	AA	c	CW
JK4-9	4	dd	ZZ	9	D	AA	c	CW
JK4-10	4	dd	ZZ	9	D	AA	c	CW
JK5-1	5	dd	ZZ	9	D	AA	c	CW
JK5-2	5	dd	ZZ	9	D	AA	c	CW
JK5-3	5	dd	ZZ	9	D	AA	c	CW
JK5-4	5	dd	ZZ	9	D	AA	c	CW
JK5-5	5	dd	ZZ	9	D	AA	c	CW
JK5-6	5	dd	ZZ	9	D	AA	c	CW
JK5-7	5	dd	ZZ	9	D	AA	c	CW
JK5-8	5	dd	ZZ	9	D	AA	c	CW
JK5-9	5	dd	ZZ	9	D	AA	c	CW
JK6-1	6	cc	ZZ	12	C	AA	g	CW
JK6-2	6	cc	ZZ	12	C	AA	g	CW
JK6-3	6	cc	ZZ	12	C	AA	g	CW
JK6-4	6	cc	ZZ	12	C	AA	g	CW
JK6-5	6	cc	ZZ	12	C	AA	g	CW
JK6-6	6	cc	ZZ	12	C	AA	g	CW
JK6-7	6	cc	ZZ	12	C	AA	g	CW
JK6-8	6	cc	ZZ	12	C	AA	g	CW
JK7-1	7	cc	ZZ	12	C	AA	g	CW
JK7-2	7	cc	ZZ	12	C	AA	g	CW
JK7-3	7	cc	ZZ	12	C	AA	g	CW
JK7-4	7	cc	ZZ	12	C	AA	g	CW
JK7-5	7	cc	ZZ	12	C	AA	g	CW
JK7-6	7	cc	ZZ	12	C	AA	g	CW
JK7-7	7	cc	ZZ	12	C	AA	g	CW
JK7-8	7	cc	ZZ	12	C	AA	g	CW
JK7-9	7	cc	ZZ	12	C	AA	g	CW
JK7-10	7	cc	ZZ	12	C	AA	g	CW
JK8-1	8	vv	ZZ	10	B	OO	g	CW
JK8-2	8	vv	ZZ	10	B	OO	g	CW
JK8-3	8	vv	ZZ	10	B	OO	g	CW
JK8-4	8	vv	ZZ	10	B	OO	g	CW
JK8-5	8	vv	ZZ	10	B	OO	g	CW
JK9-1	9	vv	ZZ	9	D	OO	g	CW
JK9-2	9	vv	ZZ	9	D	OO	g	CW
JK9-3	9	vv	ZZ	9	D	OO	g	CW
JK9-4	9	vv	ZZ	9	D	OO	g	CW
JK10-1	10	vv	ZZ	12	C	OO	g	CW
JK10-2	10	vv	ZZ	12	C	OO	g	CW
JK10-3	10	vv	ZZ	12	C	OO	g	CW
JK10-4	10	vv	ZZ	12	C	OO	g	CW
JK11-1	11	vv	ZZ	10	B	OO	g	CW
JK11-2	11	vv	ZZ	10	B	OO	g	CW
JK11-3	11	vv	ZZ	10	B	OO	g	CW
JK11-4	11	vv	ZZ	10	B	OO	g	CW
JK11-5	11	vv	ZZ	10	B	OO	g	CW
JK11-6	11	vv	ZZ	10	B	OO	g	CW
JK11-7	11	vv	ZZ	10	B	OO	g	CW
JK11-8	11	vv	ZZ	10	B	OO	g	CW
JK11-9	11	vv	ZZ	10	B	OO	g	CW
JK11-10	11	vv	ZZ	10	B	OO	g	CW
JK12-1	12	vv	ZZ	12	C	OO	g	CW
JK12-2	12	vv	ZZ	12	C	OO	g	CW
JK12-3	12	vv	ZZ	12	C	OO	g	CW
JK12-4	12	vv	ZZ	12	C	OO	g	CW
JK12-5	12	vv	ZZ	12	C	OO	g	CW
JK12-6	12	vv	ZZ	12	C	OO	g	CW
JK14-1	14	aa	YY	10	B	JJ	f	CW
JK14-2	14	aa	YY	10	B	JJ	f	CW
JK14-3	14	aa	YY	10	B	JJ	f	CW
JK14-4	14	aa	YY	10	B	JJ	f	CW
JK14-5	14	aa	YY	10	B	JJ	f	CW
JK14-6	14	aa	YY	10	B	JJ	f	CW
JK22-1	22	ll	TT	10	B	HH	a	SW
JK22-2	22	ll	TT	10	B	HH	a	SW
JK22-3	22	ll	TT	10	B	HH	a	SW
JK22-4	22	ll	TT	10	B	HH	a	SW
JK22-5	22	ll	TT	10	B	HH	a	SW
JK22-6	22	ll	TT	10	B	HH	a	SW
JK22-7	22	ll	TT	10	B	HH	a	SW
JK22-8	22	ll	TT	10	B	HH	a	SW
JK22-9	22	ll	TT	10	B	HH	a	SW
JK22-10	22	ll	TT	10	B	HH	a	SW
JK23-1	23	ll	TT	10	B	HH	a	SW
JK23-2	23	ll	TT	10	B	HH	a	SW
JK23-3	23	ll	TT	10	B	HH	a	SW
JK23-4	23	ll	TT	10	B	HH	a	SW
JK23-5	23	ll	TT	10	B	HH	a	SW
JK23-6	23	ll	TT	10	B	HH	a	SW
JK23-7	23	ll	TT	10	B	HH	a	SW
JK23-8	23	ll	TT	10	B	HH	a	SW
JK26-1	26	nn	ZZ	4	A	HH	g	CW
JK26-2	26	nn	ZZ	4	A	HH	g	CW
JK26-3	26	nn	ZZ	4	A	HH	g	CW
JK26-4	26	nn	ZZ	4	A	HH	g	CW
JK26-5	26	nn	ZZ	4	A	HH	g	CW
JK26-6	26	nn	ZZ	4	A	HH	g	CW
JK26-7	26	nn	ZZ	4	A	HH	g	CW
JK26-8	26	nn	ZZ	4	A	HH	g	CW
JK26-9	26	nn	ZZ	4	A	HH	g	CW
JK32-1	32	nn	SS	4	A	HH	g	CW
JK32-2	32	nn	SS	4	A	HH	g	CW
JK32-3	32	nn	SS	4	A	HH	g	CW
JK32-4	32	nn	SS	4	A	HH	g	CW
JK32-5	32	nn	SS	4	A	HH	g	CW
JK32-6	32	nn	SS	4	A	HH	g	CW
JK36-1	36	tt	WW	9	D	MM	g	CW
JK36-2	36	tt	WW	9	D	MM	g	CW
JK36-3	36	tt	WW	9	D	MM	g	CW
JK36-4	36	tt	WW	9	D	MM	g	CW
JK36-5	36	tt	WW	9	D	MM	g	CW
JK36-6	36	tt	WW	9	D	MM	g	CW
JK36-7	36	tt	WW	9	D	MM	g	CW
JK36-8	36	tt	WW	9	D	MM	g	CW
JK37-1	37	tt	WW	10	B	MM	g	CW
JK37-2	37	tt	WW	10	B	MM	g	CW
JK37-3	37	tt	WW	10	B	MM	g	CW
JK37-4	37	tt	WW	10	B	MM	g	CW
JK37-5	37	tt	WW	10	B	MM	g	CW
JK37-6	37	tt	WW	10	B	MM	g	CW
JK37-7	37	tt	WW	10	B	MM	g	CW
JK37-8	37	tt	WW	10	B	MM	g	CW
JK38-1	38	ff	YY	10	B	CC	g	CW
JK38-2	38	ff	YY	10	B	CC	g	CW
JK38-3	38	ff	YY	10	B	CC	g	CW
JK38-4	38	ff	YY	10	B	CC	g	CW
JK38-5	38	ff	YY	10	B	CC	g	CW
JK38-6	38	ff	YY	10	B	CC	g	CW
JK38-7	38	ff	YY	10	B	CC	g	CW
JK39-1	39	ff	YY	10	B	CC	g	CW
JK39-2	39	ff	YY	10	B	CC	g	CW
JK39-3	39	ff	YY	10	B	CC	g	CW
JK39-4	39	ff	YY	10	B	CC	g	CW
JK39-5	39	ff	YY	10	B	CC	g	CW
JK39-6	39	ff	YY	10	B	CC	g	CW
JK39-7	39	ff	YY	10	B	CC	g	CW
JK39-8	39	ff	YY	10	B	CC	g	CW
JK39-9	39	ff	YY	10	B	CC	g	CW
JK40-1	40	ff	YY	10	B	CC	g	CW
JK40-2	40	ff	YY	10	B	CC	g	CW
JK40-3	40	ff	YY	10	B	CC	g	CW
JK40-4	40	ff	YY	10	B	CC	g	CW
JK40-5	40	ff	YY	10	B	CC	g	CW
JK40-6	40	ff	YY	10	B	CC	g	CW
JK40-7	40	ff	YY	10	B	CC	g	CW
JK40-8	40	ff	YY	10	B	CC	g	CW
JK40-9	40	ff	YY	10	B	CC	g	CW
JK40-10	40	ff	YY	10	B	CC	g	CW
JK41-1	41	ff	YY	10	B	CC	g	CW
JK41-2	41	ff	YY	10	B	CC	g	CW
JK41-3	41	ff	YY	10	B	CC	g	CW
JK41-4	41	ff	YY	10	B	CC	g	CW
JK41-5	41	ff	YY	10	B	CC	g	CW
JK41-6	41	ff	YY	10	B	CC	g	CW
JK41-7	41	ff	YY	10	B	CC	g	CW
JK41-8	41	ff	YY	10	B	CC	g	CW
JK41-9	41	ff	YY	10	B	CC	g	CW
JK42-1	42	oo	VV	16	D	II	b	NW
JK42-2	42	oo	VV	16	D	II	b	NW
JK42-3	42	oo	VV	16	D	II	b	NW
JK42-4	42	oo	VV	16	D	II	b	NW
JK42-5	42	oo	VV	16	D	II	b	NW
JK42-6	42	oo	VV	16	D	II	b	NW
JK42-7	42	oo	VV	16	D	II	b	NW
JK43-1	43	oo	VV	16	D	II	b	NW
JK43-2	43	oo	VV	16	D	II	b	NW
JK43-3	43	oo	VV	16	D	II	b	NW
JK43-4	43	oo	VV	16	D	II	b	NW
JK43-5	43	oo	VV	16	D	II	b	NW
JK43-6	43	oo	VV	16	D	II	b	NW
JK44-1	44	oo	VV	16	D	II	b	NW
JK44-2	44	oo	VV	16	D	II	b	NW
JK44-3	44	oo	VV	16	D	II	b	NW
JK44-4	44	oo	VV	16	D	II	b	NW
JK44-5	44	oo	VV	16	D	II	b	NW
JK44-6	44	oo	VV	16	D	II	b	NW
JK45-1	45	gg	VV	16	D	DD	d	NW
JK45-2	45	gg	VV	16	D	DD	d	NW
JK45-3	45	gg	VV	16	D	DD	d	NW
JK45-4	45	gg	VV	16	D	DD	d	NW
JK45-5	45	gg	VV	16	D	DD	d	NW
JK45-6	45	gg	VV	16	D	DD	d	NW
JK46-1	46	kk	VV	16	D	GG	b	NW
JK46-2	46	kk	VV	16	D	GG	b	NW
JK46-3	46	kk	VV	16	D	GG	b	NW
JK52-1	52	bb	TT	12	C	AA	h	SE
JK52-2	52	bb	TT	12	C	AA	h	SE
JK52-3	52	bb	TT	12	C	AA	h	SE
JK52-4	52	bb	TT	12	C	AA	h	SE
JK52-5	52	bb	TT	12	C	AA	h	SE
JK52-6	52	bb	TT	12	C	AA	h	SE
JK52-7	52	bb	TT	12	C	AA	h	SE
JK52-8	52	bb	TT	12	C	AA	h	SE
JK52-9	52	bb	TT	12	C	AA	h	SE
JK52-10	52	bb	TT	12	C	AA	h	SE
JK54-1	54	uu	XX	10	B	NN	a	SW
JK54-2	54	uu	XX	10	B	NN	a	SW
JK54-3	54	uu	XX	10	B	NN	a	SW
JK54-4	54	uu	XX	10	B	NN	a	SW
JK54-5	54	uu	XX	10	B	NN	a	SW
JK54-6	54	uu	XX	10	B	NN	a	SW
JK54-7	54	uu	XX	10	B	NN	a	SW
JK56-1	56	ll	ZZ	4	A	HH	a	SW
JK56-2	56	ll	ZZ	4	A	HH	a	SW
JK56-3	56	ll	ZZ	4	A	HH	a	SW
JK56-4	56	ll	ZZ	4	A	HH	a	SW
JK56-5	56	ll	ZZ	4	A	HH	a	SW
JK56-6	56	ll	ZZ	4	A	HH	a	SW
JK56-7	56	ll	ZZ	4	A	HH	a	SW
JK56-8	56	ll	ZZ	4	A	HH	a	SW
JK56-9	56	ll	ZZ	4	A	HH	a	SW
JK56-10	56	ll	ZZ	4	A	HH	a	SW
JK62-1	62	jj	UU	4	A	FF	e	SW
JK62-2	62	jj	UU	4	A	FF	e	SW
JK62-3	62	jj	UU	4	A	FF	e	SW
JK62-4	62	jj	UU	4	A	FF	e	SW
JK62-5	62	jj	UU	4	A	FF	e	SW
JK62-6	62	jj	UU	4	A	FF	e	SW
JK62-7	62	jj	UU	4	A	FF	e	SW
JK62-8	62	jj	UU	4	A	FF	e	SW
JK62-9	62	jj	UU	4	A	FF	e	SW
JK62-10	62	jj	UU	4	A	FF	e	SW
JK63-1	63	jj	UU	4	A	FF	e	SW
JK63-2	63	jj	UU	4	A	FF	e	SW
JK63-3	63	jj	UU	4	A	FF	e	SW
JK63-4	63	jj	UU	4	A	FF	e	SW
JK63-5	63	jj	UU	4	A	FF	e	SW
JK63-6	63	jj	UU	4	A	FF	e	SW
JK63-7	63	jj	UU	4	A	FF	e	SW
JK63-8	63	jj	UU	4	A	FF	e	SW
JK63-9	63	jj	UU	4	A	FF	e	SW
JK63-10	63	jj	UU	4	A	FF	e	SW
JK65-1	65	jj	UU	4	A	FF	e	SW
JK65-2	65	jj	UU	4	A	FF	e	SW
JK65-3	65	jj	UU	4	A	FF	e	SW
JK65-4	65	jj	UU	4	A	FF	e	SW
JK65-5	65	jj	UU	4	A	FF	e	SW
JK65-6	65	jj	UU	4	A	FF	e	SW
JK65-7	65	jj	UU	4	A	FF	e	SW
JK65-8	65	jj	UU	4	A	FF	e	SW
JK65-9	65	jj	UU	4	A	FF	e	SW
JK65-10	65	jj	UU	4	A	FF	e	SW
JK68-1	68	ii	UU	4	A	FF	a	SW
JK68-2	68	ii	UU	4	A	FF	a	SW
JK68-3	68	ii	UU	4	A	FF	a	SW
JK68-4	68	ii	UU	4	A	FF	a	SW
JK68-5	68	ii	UU	4	A	FF	a	SW
JK68-6	68	ii	UU	4	A	FF	a	SW
JK68-7	68	ii	UU	4	A	FF	a	SW
JK68-8	68	ii	UU	4	A	FF	a	SW
JK68-9	68	ii	UU	4	A	FF	a	SW
JK68-10	68	ii	UU	4	A	FF	a	SW

## Sheet: Supplementary table 2
Supplementary table 2. Summary of de novo assemblies and online database accessibility.
Strain	NCBI accession	NCBI sequence read archive (SRA)	IMG genome ID	Genome size (bp)	Number of contigs	N50	Coverage	% GC content	Completeness	Contamination	Gene count (IMG)	Phylogenetic cluster
JK1-1	SAMN16475985	SRR12888961	2831119658	5172250	34	281573	84.1987	64.72	99.89	1.59	4554	3
JK1-2	SAMN16475986	SRR12888960	2830796402	5150291	36	450437	66.8382	64.88	99.89	0.53	4593	4
JK1-3	SAMN16475987	SRR12888760	2831214103	5237515	56	244677	77.7936	64.7	99.89	0.53	4685	2
JK1-4	SAMN16475988	SRR12888808	2891999870	5230187	52	278772	82.5884	64.73	99.89	0.53	4688	2
JK1-5	SAMN16475989	SRR12888797	2892004559	5152293	41	262559	83.6923	64.88	99.89	0.53	4610	4
JK1-6	SAMN16475990	SRR12888903	2892009170	5153402	39	372923	75.1531	64.88	99.89	0.53	4600	4
JK1-7	SAMN16475991	SRR12888892	2891995238	5225815	39	248480	78.8353	64.68	99.89	1.59	4631	3
JK1-8	SAMN16475992	SRR12888877	2892013771	5153112	39	278729	69.6861	64.88	99.89	0.53	4603	4
JK1-9	SAMN16475993	SRR12888865	2892018375	5150327	51	176414	34.6659	64.88	99.89	0.56	4601	4
JK2-1	SAMN16475994	SRR12888854	2892022977	5255229	48	252813	59.2512	64.65	99.89	0.53	4704	2
JK2-2	SAMN16475995	SRR12888959	2892027682	5238822	60	190758	67.447	64.7	99.89	0.53	4694	2
JK2-3	SAMN16475996	SRR12888948	2892032377	5240342	58	192077	84.3994	64.7	99.89	0.53	4702	2
JK2-4	SAMN16475997	SRR12888937	2892037080	5166243	53	263852	93.0504	64.78	99.89	0.53	4606	2
JK2-5	SAMN16475998	SRR12888926	2892041687	5173350	31	281566	97.1382	64.72	99.89	1.59	4562	3
JK2-6	SAMN16475999	SRR12888915	2892046250	5251334	49	244276	87.6926	64.65	99.89	0.53	4699	2
JK2-7	SAMN16476000	SRR12888843	2892050950	5239596	62	185876	69.3783	64.7	99.89	0.53	4715	2
JK2-8	SAMN16476001	SRR12888832	2892055666	5217833	56	202344	67.3251	64.72	99.89	0.53	4675	2
JK2-9	SAMN16476002	SRR12888821	2892060342	5239054	58	235143	80.1704	64.7	99.89	0.53	4697	2
JK3-1	SAMN16476003	SRR12888782	2892065040	5232082	67	180563	55.9084	64.71	99.85	0.53	4694	2
JK3-2	SAMN16476004	SRR12888771	2892069735	5103821	44	189216	36.1509	64.85	99.89	0.49	4506	1
JK3-3	SAMN16476005	SRR12888759	2892074242	5172368	38	281591	69.0182	64.78	99.89	0.53	4619	5
JK3-4	SAMN16476006	SRR12888748	2892078862	5201163	60	186977	75.2139	64.73	99.89	0.53	4646	2
JK3-5	SAMN16476007	SRR12888737	2892083509	5249875	63	239526	78.3926	64.65	99.89	0.53	4693	2
JK3-6	SAMN16476008	SRR12888698	2892088203	5223650	55	190756	73.8738	64.74	99.89	0.53	4691	2
JK3-7	SAMN16476009	SRR12888687	2892092895	5220476	49	302663	88.0362	64.75	99.89	0.53	4676	2
JK3-8	SAMN16476010	SRR12888732	2892097572	5242932	65	182424	74.3117	64.67	99.89	0.53	4691	2
JK3-9	SAMN16476011	SRR12888721	2892102264	5247992	62	228041	78.3155	64.66	99.89	0.53	4702	2
JK3-10	SAMN16476012	SRR12888710	2892106967	5182967	56	202338	69.7381	64.79	99.89	0.53	4628	2
JK3-11	SAMN16476013	SRR12888811	2892111596	5241445	62	202326	69.7345	64.69	99.89	0.53	4699	2
JK3-12	SAMN16476014	SRR12888809	2892116296	5101570	43	268030	58.5552	64.85	99.89	0.49	4493	1
JK4-1	SAMN16476015	SRR12888807	2892120790	5130824	57	182405	26.589	64.7	98.52	1.78	4538	3
JK4-2	SAMN16476016	SRR12888806	2892125329	5100154	39	278756	62.922	64.85	99.89	0.49	4486	1
JK4-3	SAMN16476017	SRR12888805	2893136294	5230724	43	201231	59.9414	64.67	99.89	1.59	4655	3
JK4-4	SAMN16476018	SRR12888804	2892129816	5168201	52	228505	71.8993	64.78	99.89	0.53	4628	2
JK4-5	SAMN16476019	SRR12888803	2892134445	5249244	59	228041	73.8356	64.66	99.89	0.53	4690	2
JK4-6	SAMN16476020	SRR12888802	2892139136	5167065	54	240286	71.4719	64.78	99.89	0.53	4630	2
JK4-7	SAMN16476021	SRR12888801	2892143767	5233457	54	273195	190.078	64.71	99.89	0.53	4683	2
JK4-8	SAMN16476022	SRR12888800	2892148451	5152011	42	261117	59.8863	64.88	99.89	0.53	4603	4
JK4-9	SAMN16476023	SRR12888799	2893140950	5222636	46	249669	51.1599	64.68	99.89	1.59	4625	3
JK4-10	SAMN16476024	SRR12888798	2892153055	5239088	62	185911	58.827	64.7	99.89	0.53	4704	2
JK5-1	SAMN16476025	SRR12888796	2892157760	5261375	64	182064	53.3349	64.65	99.89	0.53	4710	2
JK5-2	SAMN16476026	SRR12888795	2892162471	5227360	103	87995	26.3089	64.65	98.65	0.53	4715	2
JK5-3	SAMN16476027	SRR12888794	2892167187	5265049	68	166241	52.3883	64.65	99.89	0.53	4728	2
JK5-4	SAMN16476028	SRR12888793	2892171916	5264460	57	235149	86.0965	64.65	99.89	0.53	4709	2
JK5-5	SAMN16476029	SRR12888909	2892176626	5264748	62	200320	91.6752	64.65	99.89	0.53	4710	2
JK5-6	SAMN16476030	SRR12888908	2892181337	5264918	60	166261	92.2277	64.65	99.89	0.53	4715	2
JK5-7	SAMN16476031	SRR12888907	2892186053	5151210	36	389708	82.0898	64.88	99.89	0.53	4597	4
JK5-8	SAMN16476032	SRR12888906	2893145576	5223994	41	249452	68.4524	64.68	99.89	1.59	4639	3
JK5-9	SAMN16476033	SRR12888905	2892190651	5265754	65	169128	78.5676	64.65	99.89	0.53	4728	2
JK6-1	SAMN16476034	SRR12888904	2893150216	5199735	41	235034	74.9791	64.67	99.89	1.59	4609	3
JK6-2	SAMN16476035	SRR12888902	2892195380	5169988	50	350308	264.162	64.78	99.89	0.53	4610	2
JK6-3	SAMN16476036	SRR12888901	2892199991	5199224	63	149743	67.3126	64.69	99.89	0.49	4626	2
JK6-4	SAMN16476037	SRR12888900	2892204618	5209118	98	123942	27.948	64.69	98.9	0.59	4696	2
JK6-5	SAMN16476038	SRR12888899	2892209315	5248898	58	251735	83.5583	64.66	99.89	0.53	4691	2
JK6-6	SAMN16476039	SRR12888898	2892214007	5197133	59	255438	68.98	64.7	99.89	0.49	4638	2
JK6-7	SAMN16476040	SRR12888897	2893154826	5223593	36	302712	103.251	64.68	99.89	1.59	4624	3
JK6-8	SAMN16476041	SRR12888896	2892218646	5152074	35	380767	92.6529	64.88	99.89	0.53	4594	4
JK7-1	SAMN16476042	SRR12888895	2892223241	5184744	52	278757	114.477	64.77	99.89	0.53	4635	2
JK7-2	SAMN16476043	SRR12888894	2893159451	5165617	39	281566	93.7887	64.73	99.89	1.59	4579	3
JK7-3	SAMN16476044	SRR12888893	2892227877	5172636	32	301343	82.5159	64.78	99.89	0.53	4613	5
JK7-4	SAMN16476045	SRR12888891	2892232491	5185657	51	278757	78.8983	64.77	99.89	0.53	4639	2
JK7-5	SAMN16476046	SRR12888890	2893164031	5222736	36	278980	74.9606	64.68	99.89	1.59	4622	3
JK7-6	SAMN16476047	SRR12888889	2892237131	5151086	38	302863	59.0742	64.88	99.85	0.53	4609	4
JK7-7	SAMN16476048	SRR12888888	2892241741	5170515	58	184638	28.3026	64.78	99.89	0.53	4620	5
JK7-8	SAMN16476049	SRR12888887	2892246362	5226565	54	252928	57.1054	64.71	99.89	0.53	4685	2
JK7-9	SAMN16476050	SRR12888886	2892251048	5150287	39	307191	62.7933	64.88	99.89	0.53	4609	4
JK7-10	SAMN16476051	SRR12888885	2892255658	5151000	35	389708	87.3512	64.88	99.89	0.53	4603	4
JK8-1	SAMN16476052	SRR12888884	2892260262	5150794	37	389680	74.2985	64.88	99.89	0.53	4600	4
JK8-2	SAMN16476053	SRR12888883	2893168654	5224221	39	268209	92.3821	64.68	99.89	1.59	4628	3
JK8-3	SAMN16476054	SRR12888882	2892264863	5150685	58	188237	71.0852	64.8563	99.89	0.53	4591	1
JK8-4	SAMN16476055	SRR12888875	2892269455	5150820	36	449639	73.9197	64.88	99.89	0.53	4597	4
JK8-5	SAMN16476056	SRR12888874	2892274053	5156490	52	223938	68.4525	64.85	99.89	0.53	4597	1
JK9-1	SAMN16476057	SRR12888873	2893173283	5421361	77	163229	63.604	64.49	99.89	1.71	4879	2
JK9-2	SAMN16476058	SRR12888872	2892278651	5260133	69	170246	49.9778	64.64	99.89	0.53	4728	2
JK9-3	SAMN16476059	SRR12888871	2893178163	5173857	53	180962	28.4279	64.72	99.89	1.59	4582	3
JK9-4	SAMN16476060	SRR12888870	2893182746	5426969	73	185003	56.364	64.47	99.89	1.71	4889	2
JK10-1	SAMN16476061	SRR12888869	2893187636	5176708	32	320549	56.9003	64.71	99.89	1.59	4571	3
JK10-2	SAMN16476062	SRR12888868	2893192208	5227650	43	278973	71.1294	64.68	99.89	1.59	4637	3
JK10-3	SAMN16476063	SRR12888867	2892283380	5181443	37	373155	77.0489	64.79	99.89	0.53	4616	5
JK10-4	SAMN16476064	SRR12888866	2892287997	5180381	39	380744	68.4922	64.79	99.89	0.53	4621	5
JK11-1	SAMN16476065	SRR12888864	2892292619	5230629	59	202331	72.77	64.7	99.89	0.53	4672	2
JK11-2	SAMN16476066	SRR12888863	2892297292	5453783	56	183058	72.7793	64.42	99.89	1.58	4932	2
JK11-3	SAMN16476067	SRR12888862	2893196846	5227668	44	278974	65.0774	64.68	99.89	1.59	4632	3
JK11-4	SAMN16476068	SRR12888861	2893201479	5227681	37	278974	68.4252	64.68	99.89	1.59	4636	3
JK11-5	SAMN16476069	SRR12888860	2892302225	5246600	65	185005	50.6294	64.68	99.89	0.53	4694	2
JK11-6	SAMN16476070	SRR12888859	2892306920	5274378	82	148032	33.3265	64.64	99.77	0.53	4728	2
JK11-7	SAMN16476071	SRR12888858	2892311649	5274872	60	228405	56.4349	64.67	99.89	0.59	4737	2
JK11-8	SAMN16476072	SRR12888857	2892316387	5236867	38	281589	55.0436	64.77	99.89	0.92	4665	5
JK11-9	SAMN16476073	SRR12888856	2892321053	5170337	61	235141	67.2112	64.7826	99.89	0.53	4629	2
JK11-10	SAMN16476074	SRR12888855	2892325683	5169379	55	326860	77.3089	64.7827	99.89	0.53	4619	2
JK12-1	SAMN16476075	SRR12888853	2893206116	5232204	39	247734	89.2009	64.6736	99.89	1.59	4639	3
JK12-2	SAMN16476076	SRR12888852	2892330303	5157093	55	243007	81.1102	64.8471	99.89	0.53	4597	1
JK12-3	SAMN16476077	SRR12888851	2892334901	5158305	54	278785	97.7714	64.8437	99.89	0.53	4602	1
JK12-4	SAMN16476078	SRR12888850	2893210756	5232676	43	268234	83.5036	64.6414	99.89	1.59	4673	3
JK12-5	SAMN16476079	SRR12888849	2893215430	5180404	38	234802	81.8062	64.6794	99.89	1.59	4587	3
JK12-6	SAMN16476080	SRR12888881	2893220018	5229523	39	366711	81.8742	64.675	99.89	1.59	4652	3
JK14-1	SAMN16476081	SRR12888880	2893224671	5165201	39	263485	81.3286	64.731	99.89	1.59	4548	3
JK14-2	SAMN16476082	SRR12888879	2893229220	5163239	41	234721	63.9123	64.7375	99.89	1.59	4548	3
JK14-3	SAMN16476083	SRR12888878	2893233769	5223989	37	278649	90.9725	64.6816	99.89	1.59	4625	3
JK14-4	SAMN16476084	SRR12888876	2893238395	5214294	39	495341	79.6308	64.6915	99.89	1.59	4617	3
JK14-5	SAMN16476085	SRR12888958	2893243013	5242850	40	248480	82.5095	64.6665	99.89	1.59	4649	3
JK14-6	SAMN16476086	SRR12888957	2893247663	5216430	39	281559	91.7633	64.6886	99.89	1.59	4630	3
JK22-1	SAMN16476087	SRR12888956	2892339504	5236298	58	206152	80.7002	64.6945	99.89	0.53	4706	2
JK22-2	SAMN16476088	SRR12888955	2893252294	5224161	60	206350	64.7702	64.6604	99.85	1.59	4645	6
JK22-3	SAMN16476089	SRR12888954	2893256940	5280320	67	239521	83.6291	64.6234	99.89	1.59	4699	6
JK22-4	SAMN16476090	SRR12888953	2893261640	5280609	69	213746	78.1743	64.6236	99.89	1.59	4705	6
JK22-5	SAMN16476091	SRR12888952	2892344211	5132718	44	190391	54.5831	64.8142	99.89	0.53	4556	5
JK22-6	SAMN16476092	SRR12888951	2893266346	5224836	48	201215	67.1116	64.6849	99.89	1.59	4646	3
JK22-7	SAMN16476093	SRR12888950	2893270993	5241567	68	206401	67.9441	64.6634	99.89	1.59	4646	6
JK22-8	SAMN16476094	SRR12888949	2893275640	5224056	45	234665	67.4435	64.686	99.89	1.59	4635	3
JK22-9	SAMN16476095	SRR12888947	2893280276	5225782	58	193661	73.8647	64.6621	99.89	1.59	4625	6
JK22-10	SAMN16476096	SRR12888946	2893284902	5280408	70	192969	66.9982	64.6245	99.89	1.59	4706	6
JK23-1	SAMN16476097	SRR12888945	2893289609	5225230	38	280530	65.6199	64.6826	99.89	1.59	4627	3
JK23-2	SAMN16476098	SRR12888944	2893294237	5278602	67	201538	70.4718	64.6229	99.89	1.59	4696	6
JK23-3	SAMN16476099	SRR12888943	2892348768	5212513	65	185952	61.3443	64.7718	99.89	0.53	4678	2
JK23-4	SAMN16476100	SRR12888942	2892353447	5181049	68	148068	48.7848	64.7765	99.89	0.53	4628	2
JK23-5	SAMN16476101	SRR12888941	2893298934	5225669	46	205994	68.6862	64.6797	99.85	1.59	4637	3
JK23-6	SAMN16476102	SRR12888940	2893303572	5250935	46	249447	57.6583	64.6536	99.89	1.59	4667	3
JK23-7	SAMN16476103	SRR12888939	2892358076	5241373	80	147958	44.9385	64.6861	99.89	0.53	4699	2
JK23-8	SAMN16476104	SRR12888938	2892362776	5237620	47	255437	64.677	64.6838	99.89	0.53	4687	2
JK26-1	SAMN16476105	SRR12888936	2893308240	5246735	33	268231	68.1096	64.7216	99.89	1.59	4640	3
JK26-2	SAMN16476106	SRR12888935	2893312881	5248782	38	281566	65.3324	64.7238	99.89	1.59	4651	3
JK26-3	SAMN16476107	SRR12888934	2892367464	5255409	63	202339	57.3044	64.6752	99.89	0.53	4709	2
JK26-4	SAMN16476108	SRR12888933	2893317533	5271357	62	213781	53.6902	64.6305	99.89	1.59	4694	6
JK26-5	SAMN16476109	SRR12888932	2892377702	5252801	55	187867	80.419	64.6726	99.89	0.53	4698	2
JK26-6	SAMN16476110	SRR12888931	2892382401	5237178	55	244697	77.0588	64.6925	99.89	0.53	4699	2
JK26-7	SAMN16476111	SRR12888930	2893322228	5301736	50	195473	52.3265	64.6894	99.89	1.59	4723	3
JK26-8	SAMN16476112	SRR12888929	2892387101	5234488	65	215615	79.4465	64.6987	99.89	0.53	4678	2
JK26-9	SAMN16476113	SRR12888928	2892391780	5259896	56	227101	103.492	64.6557	99.89	0.53	4709	2
JK32-1	SAMN16476114	SRR12888927	2892396490	5165558	55	317642	72.6548	64.786	99.89	0.53	4609	2
JK32-2	SAMN16476115	SRR12888925	2893326952	5299442	50	194619	38.6661	64.6836	99.89	1.59	4720	3
JK32-3	SAMN16476116	SRR12888924	2892401100	5167167	56	186051	62.0159	64.7824	99.89	0.53	4602	2
JK32-4	SAMN16476117	SRR12888923	2892405703	5165768	59	248023	71.8094	64.7814	99.89	0.53	4624	2
JK32-5	SAMN16476118	SRR12888922	2893331673	5302984	42	278979	60.3703	64.6866	99.89	1.59	4715	3
JK32-6	SAMN16476119	SRR12888921	2892410328	5165672	61	202510	64.2326	64.7811	99.89	0.53	4615	2
JK36-1	SAMN16476120	SRR12888920	2892414944	5225349	41	427928	71.1811	64.8005	99.89	0.59	4695	4
JK36-2	SAMN16476121	SRR12888919	2892419640	5219346	38	298162	78.0554	64.7278	99.89	0.59	4670	5
JK36-3	SAMN16476122	SRR12888918	2892424311	5205198	50	205331	66.4862	64.8223	99.89	0.59	4672	4
JK36-4	SAMN16476123	SRR12888917	2892428984	5216976	48	304403	69.1005	64.809	99.89	0.59	4688	4
JK36-5	SAMN16476124	SRR12888916	2892433673	5202912	35	393953	81.2477	64.8233	99.89	0.59	4666	4
JK36-6	SAMN16476125	SRR12888914	2892438340	5175518	40	228176	63.0524	64.7803	99.89	0.53	4614	5
JK36-7	SAMN16476126	SRR12888913	2892442955	5201517	46	278701	60.4623	64.8268	99.85	0.59	4665	4
JK36-8	SAMN16476127	SRR12888912	2892447621	5233927	65	186102	67.6082	64.7139	99.89	0.59	4691	2
JK37-1	SAMN16476128	SRR12888911	2893336389	5231193	42	249902	71.998	64.6746	99.89	1.59	4655	3
JK37-2	SAMN16476129	SRR12888910	2892452313	5220635	59	181229	62.4608	64.7365	99.89	0.59	4673	5
JK37-3	SAMN16476130	SRR12888848	2892456987	5174870	35	370798	75.6636	64.7777	99.89	0.53	4609	5
JK37-4	SAMN16476131	SRR12888847	2892461597	5179637	57	185995	62.9247	64.7762	99.89	0.53	4632	2
JK37-5	SAMN16476132	SRR12888846	2892466230	5218226	38	281591	73.0287	64.7258	99.89	0.59	4683	5
JK37-6	SAMN16476133	SRR12888845	2892470914	5162093	52	277813	59.4465	64.7878	99.89	0.53	4607	2
JK37-7	SAMN16476134	SRR12888844	2892475522	5218272	36	371557	83.6763	64.7262	99.89	0.59	4673	5
JK37-8	SAMN16476135	SRR12888842	2892480196	5234504	37	302901	73.7152	64.7153	99.89	0.59	4682	5
JK38-1	SAMN16476136	SRR12888841	2892484879	5244500	56	235135	67.9911	64.6639	99.89	0.53	4704	2
JK38-2	SAMN16476137	SRR12888840	2892489584	5132471	33	380743	54.7355	64.8861	99.89	0.53	4560	4
JK38-3	SAMN16476138	SRR12888839	2892494145	5151635	36	399818	71.8112	64.884	99.89	0.53	4602	4
JK38-4	SAMN16476139	SRR12888838	2892498748	5131730	32	451212	66.907	64.8851	99.89	0.53	4565	4
JK38-5	SAMN16476140	SRR12888837	2892503314	5150858	34	380743	81.4863	64.8822	99.89	0.53	4600	4
JK38-6	SAMN16476141	SRR12888836	2892507915	5135936	55	180790	74.6454	64.8994	99.89	0.53	4575	4
JK38-7	SAMN16476142	SRR12888835	2892512491	5174658	37	302880	59.7829	64.7782	99.89	0.53	4608	5
JK39-1	SAMN16476143	SRR12888834	2892517100	5151550	31	399819	78.6063	64.8829	99.89	0.53	4597	4
JK39-2	SAMN16476144	SRR12888833	2892521698	5151281	35	389708	55.3587	64.8831	99.85	0.53	4597	4
JK39-3	SAMN16476145	SRR12888831	2893341045	5170615	31	278970	73.6593	64.7195	99.89	1.59	4570	3
JK39-4	SAMN16476146	SRR12888830	2893345616	5223784	39	281566	48.8599	64.681	99.89	1.59	4633	3
JK39-5	SAMN16476147	SRR12888829	2892526296	5151107	35	389707	79.3982	64.8816	99.89	0.53	4596	4
JK39-6	SAMN16476148	SRR12888828	2892530893	5151120	32	399819	80.1433	64.8819	99.89	0.53	4594	4
JK39-7	SAMN16476149	SRR12888827	2893350250	5168471	33	280624	55.374	64.7228	99.89	1.59	4557	3
JK39-8	SAMN16476150	SRR12888826	2893354808	5225399	43	235033	43.493	64.6837	99.89	1.59	4649	3
JK39-9	SAMN16476151	SRR12888825	2892535488	5151400	32	444582	75.5117	64.8838	99.89	0.53	4594	4
JK40-1	SAMN16476152	SRR12888824	2892540083	5175282	39	281591	52.5754	64.7778	99.89	0.53	4612	5
JK40-2	SAMN16476153	SRR12888823	2893359458	5225491	50	214024	77.6755	64.69	99.89	1.59	4645	3
JK40-3	SAMN16476154	SRR12888822	2892544696	5219664	38	256814	75.8728	64.7265	99.89	0.59	4664	5
JK40-4	SAMN16476155	SRR12888792	2892549361	5175243	36	370782	93.7779	64.7764	99.89	0.53	4625	5
JK40-5	SAMN16476156	SRR12888791	2893364104	5224568	38	272358	106.303	64.6806	99.89	1.59	4630	3
JK40-6	SAMN16476157	SRR12888790	2892553987	5174183	34	370786	121.436	64.776	99.89	0.53	4623	5
JK40-7	SAMN16476158	SRR12888789	2893368735	5224704	36	268228	92.088	64.6813	99.89	1.59	4639	3
JK40-8	SAMN16476159	SRR12888788	2893373375	5224802	38	249669	84.8875	64.6806	99.89	1.59	4627	3
JK40-9	SAMN16476160	SRR12888787	2893378003	5225278	37	272358	82.8259	64.6808	99.89	1.59	4646	3
JK40-10	SAMN16476161	SRR12888786	2892558611	5175305	36	298161	91.373	64.7748	99.89	0.53	4614	5
JK41-1	SAMN16476162	SRR12888785	2892563226	5174024	37	293500	77.7176	64.7765	99.89	0.53	4616	5
JK41-2	SAMN16476163	SRR12888784	2892567843	5219376	37	370732	81.6018	64.727	99.89	0.59	4665	5
JK41-3	SAMN16476164	SRR12888783	2892572509	5174631	33	371467	106.859	64.7764	99.89	0.53	4609	5
JK41-4	SAMN16476165	SRR12888781	2892577119	5127811	73	131236	73.5912	64.8287	99.89	0.61	4561	1
JK41-5	SAMN16476166	SRR12888780	2892581681	5175078	38	281591	67.9709	64.7769	99.89	0.53	4628	5
JK41-6	SAMN16476167	SRR12888779	2892586310	5173711	37	280640	52.4218	64.7758	99.89	0.53	4617	5
JK41-7	SAMN16476168	SRR12888778	2892590928	5174829	35	302934	73.3789	64.7762	99.89	0.53	4606	5
JK41-8	SAMN16476169	SRR12888777	2893382650	5170859	30	272285	67.9398	64.7188	99.89	1.59	4555	3
JK41-9	SAMN16476170	SRR12888776	2892595535	5173569	36	299847	77.3594	64.7765	99.89	0.53	4608	5
JK42-1	SAMN16476171	SRR12888775	2892600144	5233776	57	244669	62.3145	64.7048	99.89	0.53	4693	2
JK42-2	SAMN16476172	SRR12888774	2892604838	5231859	54	245509	65.4398	64.7054	99.89	0.53	4681	2
JK42-3	SAMN16476173	SRR12888773	2892609520	5216098	55	273455	76.7893	64.7517	99.89	0.53	4665	2
JK42-4	SAMN16476174	SRR12888772	2892614186	5287941	62	196890	94.632	64.6374	99.89	0.59	4744	2
JK42-5	SAMN16476175	SRR12888770	2893387206	5424163	67	183056	60.9947	64.4896	99.89	1.71	4901	2
JK42-6	SAMN16476176	SRR12888769	2892618931	5158286	49	232610	95.0485	64.846	99.89	0.53	4600	1
JK42-7	SAMN16476177	SRR12888768	2892623532	5198109	80	137322	70.1741	64.7071	99.89	0.49	4623	2
JK43-1	SAMN16476178	SRR12888767	2892628156	5235734	63	194905	69.9243	64.7086	99.89	0.53	4697	2
JK43-2	SAMN16476179	SRR12888766	2893392108	5419312	64	190748	81.9035	64.4926	99.89	1.71	4882	2
JK43-3	SAMN16476180	SRR12888765	2892632854	5233912	59	255438	86.3058	64.7111	99.89	0.53	4690	2
JK43-4	SAMN16476181	SRR12888764	2892637545	5171852	56	202323	70.0535	64.7732	99.89	0.53	4614	2
JK43-5	SAMN16476182	SRR12888763	2892642160	5172082	53	202299	92.2994	64.7733	99.89	0.53	4614	2
JK43-6	SAMN16476183	SRR12888762	2892646775	5158549	57	197730	112.153	64.7731	99.64	0.53	4611	2
JK44-1	SAMN16476184	SRR12888761	2892651387	5238364	56	255437	86.5859	64.695	99.89	0.53	4685	2
JK44-2	SAMN16476185	SRR12888758	2892656073	5239223	57	255438	104.777	64.6962	99.89	0.53	4694	2
JK44-3	SAMN16476186	SRR12888757	2892660768	5256061	60	244683	75.0997	64.6788	99.89	0.53	4718	2
JK44-4	SAMN16476187	SRR12888756	2892665487	5221053	61	255436	67.2288	64.7072	99.89	0.53	4682	2
JK44-5	SAMN16476188	SRR12888755	2892670170	5220832	61	255438	89.7069	64.7072	99.89	0.53	4681	2
JK44-6	SAMN16476189	SRR12888754	2892674852	5223590	84	146289	67.3129	64.7241	99.89	0.53	4689	2
JK45-1	SAMN16476190	SRR12888753	2893396991	5224750	51	257761	83.8414	64.6608	99.89	1.59	4624	6
JK45-2	SAMN16476191	SRR12888752	2893401616	5228397	39	281566	77.0268	64.6732	99.89	1.59	4643	3
JK45-3	SAMN16476192	SRR12888751	2893406260	5371673	72	168063	70.0751	64.5347	99.89	1.74	4839	2
JK45-4	SAMN16476193	SRR12888750	2892679542	5172469	60	185929	85.856	64.774	99.89	0.53	4636	2
JK45-5	SAMN16476194	SRR12888749	2892684179	5172739	61	185972	80.9095	64.7765	99.89	0.53	4616	2
JK45-6	SAMN16476195	SRR12888747	2892688796	5220786	65	186050	57.8146	64.7078	99.89	0.53	4682	2
JK46-1	SAMN16476196	SRR12888746	2892693479	5234337	53	274584	69.5075	64.7157	99.89	0.53	4697	2
JK46-2	SAMN16476197	SRR12888745	2892698177	5224722	68	183056	50.5981	64.7119	99.89	0.47	4681	2
JK46-3	SAMN16476198	SRR12888744	2893411100	5150033	33	280643	64.3891	64.7219	99.89	1.59	4532	3
JK52-1	SAMN16476199	SRR12888743	2892706891	5162078	31	395125	95.198	64.7888	99.89	0.53	4594	5
JK52-2	SAMN16476200	SRR12888742	2892711486	5185349	54	327295	64.2518	64.7657	99.89	0.53	4633	2
JK52-3	SAMN16476201	SRR12888741	2892716120	5205731	52	275528	83.0378	64.7346	99.89	0.53	4634	2
JK52-4	SAMN16476202	SRR12888740	2892720755	5150540	35	381529	38.1697	64.8839	99.89	0.53	4593	4
JK52-5	SAMN16476203	SRR12888739	2892725349	5179813	53	195600	84.5602	64.787	99.89	0.53	4615	5
JK52-6	SAMN16476204	SRR12888738	2892729965	5206782	55	275498	71.2185	64.7284	99.89	0.53	4639	2
JK52-7	SAMN16476205	SRR12888708	2892734605	5162086	33	376502	82.8546	64.79	99.89	0.53	4589	5
JK52-8	SAMN16476206	SRR12888707	2892739195	5204988	55	186289	55.0505	64.7258	99.89	0.53	4632	2
JK52-9	SAMN16476207	SRR12888706	2892743828	5186882	57	278757	82.1982	64.7652	99.89	0.53	4637	2
JK52-10	SAMN16476208	SRR12888705	2892748466	5204872	50	275489	65.5823	64.7301	99.85	0.53	4633	2
JK54-1	SAMN16476209	SRR12888704	2892753100	5150698	37	281563	60.1608	64.8816	99.89	0.53	4596	4
JK54-2	SAMN16476210	SRR12888703	2892757697	5150861	39	386325	62.0265	64.8822	99.89	0.53	4600	4
JK54-3	SAMN16476211	SRR12888702	2892762298	5149773	45	252889	42.9166	64.8857	99.89	0.53	4593	4
JK54-4	SAMN16476212	SRR12888701	2892766892	5149781	37	399819	35.2766	64.8826	99.89	0.53	4596	4
JK54-5	SAMN16476213	SRR12888700	2892771489	5153749	47	261114	78.8441	64.895	99.89	0.53	4613	4
JK54-6	SAMN16476214	SRR12888699	2892776103	5151257	40	372923	74.258	64.8836	99.89	0.53	4599	4
JK54-7	SAMN16476215	SRR12888697	2892780703	5152140	37	313246	89.6564	64.8845	99.89	0.53	4610	4
JK56-1	SAMN16476216	SRR12888696	2892785314	5155947	42	256699	87.194	64.847	99.89	0.53	4596	5
JK56-2	SAMN16476217	SRR12888695	2892789911	5230206	64	180563	77.433	64.694	99.89	0.53	4677	2
JK56-3	SAMN16476218	SRR12888694	2892794589	5118085	37	367519	79.8534	64.8055	99.89	0.49	4500	1
JK56-4	SAMN16476219	SRR12888693	2892799090	5152311	39	370791	99.025	64.884	99.89	0.53	4602	4
JK56-5	SAMN16476220	SRR12888692	2893415633	5174049	38	201269	89.5661	64.7217	99.89	1.59	4560	3
JK56-6	SAMN16476221	SRR12888691	2892803693	5227090	64	201538	90.6553	64.6618	99.89	1.59	4632	6
JK56-7	SAMN16476222	SRR12888690	2892808326	5153206	40	380743	100.982	64.8836	99.89	0.53	4596	4
JK56-8	SAMN16476223	SRR12888689	2892812923	5235516	57	228041	92.3363	64.6772	99.89	0.53	4669	2
JK56-9	SAMN16476224	SRR12888688	2892817593	5152839	42	262556	88.4717	64.8835	99.89	0.53	4614	4
JK56-10	SAMN16476225	SRR12888686	2892822208	5152420	40	278723	81.9852	64.884	99.89	0.53	4599	4
JK62-1	SAMN16476226	SRR12888685	2893420194	5390303	70	168325	94.209	64.5304	99.89	1.77	4853	2
JK62-2	SAMN16476227	SRR12888684	2892826808	5219779	68	186018	92.7367	64.7143	99.89	0.59	4686	2
JK62-3	SAMN16476228	SRR12888683	2892831495	5301497	68	187853	79.1957	64.6393	99.89	0.59	4778	2
JK62-4	SAMN16476229	SRR12888682	2893425048	5421568	70	183058	79.9931	64.4854	99.89	1.77	4909	2
JK62-5	SAMN16476230	SRR12888681	2892836274	5299211	71	185004	79.8248	64.6269	99.89	0.59	4762	2
JK62-6	SAMN16476231	SRR12888736	2893429958	5218106	41	235216	86.7401	64.6906	99.89	1.59	4614	3
JK62-7	SAMN16476232	SRR12888735	2892841037	5230203	59	198368	74.8998	64.7152	99.89	0.59	4683	2
JK62-8	SAMN16476233	SRR12888734	2892845721	5234784	53	206148	62.4591	64.6957	99.89	0.53	4687	2
JK62-9	SAMN16476234	SRR12888733	2892850409	5216713	69	228487	78.6495	64.7024	99.89	0.59	4667	2
JK62-10	SAMN16476235	SRR12888731	2892855077	5300533	65	192170	80.3922	64.6349	99.89	0.59	4763	2
JK63-1	SAMN16476236	SRR12888730	2892859841	5171262	63	183058	86.7541	64.7811	99.89	0.53	4634	2
JK63-2	SAMN16476237	SRR12888729	2892864476	5165373	64	149678	61.7847	64.7913	99.89	0.53	4610	2
JK63-3	SAMN16476238	SRR12888728	2892869087	5170249	63	187034	72.7616	64.781	99.89	0.53	4623	2
JK63-4	SAMN16476239	SRR12888727	2892873711	5165229	58	201834	79.5398	64.789	99.89	0.53	4608	2
JK63-5	SAMN16476240	SRR12888726	2892878320	5274556	62	186057	72.2337	64.6335	99.89	0.53	4724	2
JK63-6	SAMN16476241	SRR12888725	2892883045	5185305	61	242730	83.318	64.7742	99.89	0.53	4648	2
JK63-7	SAMN16476242	SRR12888724	2892887694	5170956	55	187961	93.6334	64.7838	99.89	0.53	4616	2
JK63-8	SAMN16476243	SRR12888723	2892892311	5323786	64	167000	76.7655	64.5761	99.89	0.59	4776	2
JK63-9	SAMN16476244	SRR12888722	2892897088	5258597	64	167803	70.0239	64.6416	99.89	0.53	4726	2
JK63-10	SAMN16476245	SRR12888720	2892901815	5222017	60	186051	76.817	64.7184	99.89	0.59	4687	2
JK65-1	SAMN16476246	SRR12888719	2892906503	5344337	67	230092	80.4527	64.5642	99.89	0.59	4800	2
JK65-2	SAMN16476247	SRR12888718	2892911304	5165504	60	161235	76.4013	64.7915	99.89	0.53	4617	2
JK65-3	SAMN16476248	SRR12888717	2892915922	5181341	58	190596	74.6587	64.778	99.89	0.53	4638	2
JK65-4	SAMN16476249	SRR12888716	2892920561	5211836	60	278758	91.8265	64.7314	99.89	0.59	4668	2
JK65-5	SAMN16476250	SRR12888715	2892925230	5223154	53	246941	91.7066	64.7275	99.89	0.59	4673	2
JK65-6	SAMN16476251	SRR12888714	2892929904	5281635	60	230092	98.4277	64.6327	99.89	0.53	4730	2
JK65-7	SAMN16476252	SRR12888713	2892934635	5188680	60	278957	75.3845	64.7643	99.89	0.53	4647	2
JK65-8	SAMN16476253	SRR12888712	2893434573	5214295	42	235108	97.6829	64.6721	99.89	1.65	4606	3
JK65-9	SAMN16476254	SRR12888711	2892939283	5237759	60	235140	90.6368	64.6966	99.89	0.53	4696	2
JK65-10	SAMN16476255	SRR12888709	2892943980	5231395	59	202308	93.7939	64.7125	99.89	0.59	4697	2
JK68-1	SAMN16476256	SRR12888820	2893439180	5164245	32	281573	98.1126	64.7305	99.89	1.59	4555	3
JK68-2	SAMN16476257	SRR12888819	2892948678	5165172	65	187866	92.8915	64.791	99.89	0.53	4616	2
JK68-3	SAMN16476258	SRR12888818	2893443736	5164142	31	268233	85.5413	64.7281	99.89	1.59	4538	3
JK68-4	SAMN16476259	SRR12888817	2893448275	5217344	44	268234	83.7697	64.6911	99.89	1.59	4620	3
JK68-5	SAMN16476260	SRR12888816	2893452896	5217068	41	281573	76.6507	64.6884	99.89	1.59	4623	3
JK68-6	SAMN16476261	SRR12888815	2893457520	5216165	42	248480	83.955	64.6927	99.89	1.59	4616	3
JK68-7	SAMN16476262	SRR12888814	2892953295	5165273	55	228538	79.0816	64.7939	99.89	0.53	4606	2
JK68-8	SAMN16476263	SRR12888813	2893462137	5218497	44	234641	95.2999	64.692	99.89	1.59	4616	3
JK68-9	SAMN16476264	SRR12888812	2893466754	5217791	42	249452	97.2595	64.6918	99.89	1.59	4614	3
JK68-10	SAMN16476265	SRR12888810	2893471369	5217252	40	249669	95.5213	64.69	99.89	1.59	4621	3

## Sheet: Supplementary table 3
Supplementary table 3. Numeric data associated with figure 2 and supplementary figure 2.
		Number of strains (percentage of farm)
Farm	Total number of strains	Cluster 1	Cluster 2	Cluster 3	Cluster 4	Cluster 5	Cluster 6
aa	6	0 (0)	0 (0)	6 (100)	0 (0)	0 (0)	0 (0)
bb	10	0 (0)	6 (60)	0 (0)	1 (10)	3 (30)	0 (0)
cc	18	0 (0)	8 (44)	4 (22)	4 (22)	2 (11)	0 (0)
dd	49	3 (6)	31 (63)	7 (14)	7 (14)	1 (2)	0 (0)
ff	35	1 (3)	1 (3)	10 (29)	10 (29)	13 (37)	0 (0)
gg	6	0 (0)	4 (67)	1 (17)	0 (0)	0 (0)	1 (17)
ii	10	0 (0)	2 (20)	8 (80)	0 (0)	0 (0)	0 (0)
jj	30	0 (0)	28 (93)	2 (7)	0 (0)	0 (0)	0 (0)
kk	3	0 (0)	2 (67)	1 (33)	0 (0)	0 (0)	0 (0)
ll	28	1 (4)	7 (25)	6 (21)	4 (14)	2 (7)	8 (29)
nn	15	0 (0)	9 (60)	5 (33)	0 (0)	0 (0)	1 (7)
oo	19	1 (5)	18 (95)	0 (0)	0 (0)	0 (0)	0 (0)
tt	16	0 (0)	3 (19)	1 (6)	5 (31)	7 (44)	0 (0)
uu	7	0 (0)	0 (0)	0 (0)	7 (100)	0 (0)	0 (0)
vv	29	4 (14)	10 (34)	10 (34)	2 (7)	3 (10)	0 (0)
		Number of strains (percentage of transplant facility)
Transplant facility	Total number of strains	Cluster 1	Cluster 2	Cluster 3	Cluster 4	Cluster 5	Cluster 6
SS	6	0 (0)	4 (67)	2 (33)	0 (0)	0 (0)	0 (0)
TT	28	0 (0)	11 (39)	5 (18)	1 (4)	4 (14)	7 (25)
UU	40	0 (0)	30 (75)	10 (25)	0 (0)	0 (0)	0 (0)
VV	28	1 (4)	24 (86)	2 (7)	0 (0)	0 (0)	1 (4)
WW	16	0 (0)	3 (19)	1 (6)	5 (31)	7 (44)	0 (0)
XX	7	0 (0)	0 (0)	0 (0)	7 (100)	0 (0)	0 (0)
YY	41	1 (2)	1 (2)	16 (39)	10 (24)	13 (32)	0 (0)
ZZ	115	8 (7)	56 (49)	25 (22)	17 (15)	7 (6)	2 (2)
		Number of strains (percentage of cultivar)
Cultivar	Total number of strains	Cluster 1	Cluster 2	Cluster 3	Cluster 4	Cluster 5	Cluster 6
10	89	3 (3)	15 (17)	25 (28)	19 (21)	20 (22)	7 (8)
12	38	2 (5)	14 (37)	10 (26)	5 (13)	7 (18)	0 (0)
16	28	1 (4)	24 (86)	2 (7)	0 (0)	0 (0)	1 (4)
4	65	1 (2)	41 (63)	16 (25)	4 (6)	1 (2)	2 (3)
9	61	3 (5)	35 (57)	8 (13)	12 (20)	3 (5)	0 (0)
		Number of strains (percentage of seed producer)
Seed producer	Total number of strains	Cluster 1	Cluster 2	Cluster 3	Cluster 4	Cluster 5	Cluster 6
A	65	1 (2)	41 (63)	16 (25)	4 (6)	1 (2)	2 (3)
B	89	3 (3)	15 (17)	25 (28)	19 (21)	20 (22)	7 (8)
C	38	2 (5)	14 (37)	10 (26)	5 (13)	7 (18)	0 (0)
D	89	4 (4)	59 (66)	10 (11)	12 (13)	3 (3)	1 (1)
		Number of strains (percentage of field)
Field	Total number of strains	Cluster 1	Cluster 2	Cluster 3	Cluster 4	Cluster 5	Cluster 6
1	9	0 (0)	2 (22)	2 (22)	5 (56)	0 (0)	0 (0)
2	9	0 (0)	8 (89)	1 (11)	0 (0)	0 (0)	0 (0)
3	12	2 (17)	9 (75)	0 (0)	0 (0)	1 (8)	0 (0)
4	10	1 (10)	5 (50)	3 (30)	1 (10)	0 (0)	0 (0)
5	9	0 (0)	7 (78)	1 (11)	1 (11)	0 (0)	0 (0)
6	8	0 (0)	5 (63)	2 (25)	1 (13)	0 (0)	0 (0)
7	10	0 (0)	3 (30)	2 (20)	3 (30)	2 (20)	0 (0)
8	5	2 (40)	0 (0)	1 (20)	2 (40)	0 (0)	0 (0)
9	4	0 (0)	3 (75)	1 (25)	0 (0)	0 (0)	0 (0)
10	4	0 (0)	0 (0)	2 (50)	0 (0)	2 (50)	0 (0)
11	10	0 (0)	7 (70)	2 (20)	0 (0)	1 (10)	0 (0)
12	6	2 (33)	0 (0)	4 (67)	0 (0)	0 (0)	0 (0)
14	6	0 (0)	0 (0)	6 (100)	0 (0)	0 (0)	0 (0)
22	10	0 (0)	1 (10)	2 (20)	0 (0)	1 (10)	6 (60)
23	8	0 (0)	4 (50)	3 (38)	0 (0)	0 (0)	1 (13)
26	9	0 (0)	5 (56)	3 (33)	0 (0)	0 (0)	1 (11)
32	6	0 (0)	4 (67)	2 (33)	0 (0)	0 (0)	0 (0)
36	8	0 (0)	1 (13)	0 (0)	5 (63)	2 (25)	0 (0)
37	8	0 (0)	2 (25)	1 (13)	0 (0)	5 (63)	0 (0)
38	7	0 (0)	1 (14)	0 (0)	5 (71)	1 (14)	0 (0)
39	9	0 (0)	0 (0)	4 (44)	5 (56)	0 (0)	0 (0)
40	10	0 (0)	0 (0)	5 (50)	0 (0)	5 (50)	0 (0)
41	9	1 (11)	0 (0)	1 (11)	0 (0)	7 (78)	0 (0)
42	7	1 (14)	6 (86)	0 (0)	0 (0)	0 (0)	0 (0)
43	6	0 (0)	6 (100)	0 (0)	0 (0)	0 (0)	0 (0)
44	6	0 (0)	6 (100)	0 (0)	0 (0)	0 (0)	0 (0)
45	6	0 (0)	4 (67)	1 (17)	0 (0)	0 (0)	1 (17)
46	3	0 (0)	2 (67)	1 (33)	0 (0)	0 (0)	0 (0)
52	10	0 (0)	6 (60)	0 (0)	1 (10)	3 (30)	0 (0)
54	7	0 (0)	0 (0)	0 (0)	7 (100)	0 (0)	0 (0)
56	10	1 (10)	2 (20)	1 (10)	4 (40)	1 (10)	1 (10)
62	10	0 (0)	9 (90)	1 (10)	0 (0)	0 (0)	0 (0)
63	10	0 (0)	10 (100)	0 (0)	0 (0)	0 (0)	0 (0)
65	10	0 (0)	9 (90)	1 (10)	0 (0)	0 (0)	0 (0)
68	10	0 (0)	2 (20)	8 (80)	0 (0)	0 (0)	0 (0)
		Number of strains (percentage of region)
Region	Total number of strains	Cluster 1	Cluster 2	Cluster 3	Cluster 4	Cluster 5	Cluster 6
CW	168	8 (5)	62 (37)	43 (26)	28 (17)	26 (15)	1 (1)
NW	28	1 (4)	24 (86)	2 (7)	0 (0)	0 (0)	1 (4)
SE	10	0 (0)	6 (60)	0 (0)	1 (10)	3 (30)	0 (0)
SW	75	1 (1)	37 (49)	16 (21)	11 (15)	2 (3)	8 (11)
		Number of strains (percentage of county)
County	Total number of strains	Cluster 1	Cluster 2	Cluster 3	Cluster 4	Cluster 5	Cluster 6
a	45	1 (2)	9 (20)	14 (31)	11 (24)	2 (4)	8 (18)
b	22	1 (5)	20 (91)	1 (5)	0 (0)	0 (0)	0 (0)
c	49	3 (6)	31 (63)	7 (14)	7 (14)	1 (2)	0 (0)
d	6	0 (0)	4 (67)	1 (17)	0 (0)	0 (0)	1 (17)
e	30	0 (0)	28 (93)	2 (7)	0 (0)	0 (0)	0 (0)
f	6	0 (0)	0 (0)	6 (100)	0 (0)	0 (0)	0 (0)
g	113	5 (4)	31 (27)	30 (27)	21 (19)	25 (22)	1 (1)
h	10	0 (0)	6 (60)	0 (0)	1 (10)	3 (30)	0 (0)

## Sheet: Supplementary table 4
Supplementary table 4. SNP annotations for cluster 2 strains, using Xanthomonas perforans strain Xp2010 as the reference strain.
				Nonsynonymous
Strain	Total SNPs	Intragenic	Synonymous	Missense	Nonsense	Nonstop
JK1-3	32	22	8	16	0	0
JK1-4	28	18	8	16	0	0
JK2-1	19	17	6	11	1	0
JK2-2	31	21	7	15	0	0
JK2-3	30	20	7	14	0	0
JK2-4	99	95	55	34	0	0
JK2-6	16	14	4	10	1	0
JK2-7	31	21	7	16	0	0
JK2-8	14	12	4	7	0	0
JK2-9	33	23	7	18	0	0
JK3-1	32	27	11	12	0	0
JK3-4	100	98	57	30	0	0
JK3-5	25	21	5	8	1	0
JK3-6	26	16	7	15	0	0
JK3-7	30	21	7	19	0	0
JK3-8	26	22	5	8	1	0
JK3-9	30	24	5	9	1	0
JK3-10	96	92	51	35	0	0
JK3-11	30	19	9	14	0	0
JK4-4	115	112	63	38	1	0
JK4-5	21	16	5	8	1	0
JK4-6	97	95	55	36	1	0
JK4-7	34	22	8	17	0	0
JK4-10	31	20	9	16	0	0
JK5-1	27	19	9	13	1	0
JK5-2	26	18	8	12	1	0
JK5-3	27	18	8	14	1	0
JK5-4	31	20	8	15	1	0
JK5-5	29	19	9	13	1	0
JK5-6	29	18	8	14	1	0
JK5-9	30	20	9	14	1	0
JK6-2	132	130	72	44	1	0
JK6-3	27	18	8	13	0	0
JK6-4	37	23	10	15	0	0
JK6-5	27	23	5	8	1	0
JK6-6	28	19	8	13	0	0
JK7-1	118	116	62	41	1	0
JK7-4	103	101	56	33	1	0
JK7-8	30	19	8	18	0	0
JK9-1	179	64	118	42	0	0
JK9-2	28	26	6	16	0	0
JK9-4	177	51	127	39	0	0
JK11-1	569	34	422	68	0	0
JK11-2	61	60	35	22	0	0
JK11-5	554	34	417	67	0	0
JK11-6	22	12	5	14	0	0
JK11-7	28	18	7	16	0	0
JK11-9	107	105	61	40	0	0
JK11-10	117	115	63	42	0	0
JK22-1	25	14	7	13	0	0
JK23-3	24	13	4	14	1	0
JK23-4	85	82	51	31	0	0
JK23-7	25	21	5	13	0	0
JK23-8	16	14	5	7	0	0
JK26-3	20	19	8	8	0	0
JK26-5	32	23	8	17	1	0
JK26-6	29	20	9	13	1	0
JK26-8	20	19	7	8	0	0
JK26-9	37	27	7	21	1	0
JK32-1	109	107	61	34	0	0
JK32-3	107	104	60	38	0	0
JK32-4	115	113	63	38	0	0
JK32-6	96	93	53	34	0	0
JK36-8	96	92	56	32	0	0
JK37-4	101	99	57	33	0	0
JK37-6	98	96	58	35	0	0
JK42-1	24	14	7	13	0	0
JK42-2	29	20	8	15	0	0
JK42-3	26	16	6	13	0	0
JK42-4	28	18	5	13	0	0
JK42-5	93	76	57	26	1	0
JK42-7	29	18	5	12	1	0
JK43-1	29	19	6	14	0	0
JK43-2	68	63	47	16	0	0
JK43-3	28	19	5	14	0	0
JK43-4	88	86	53	30	0	0
JK43-5	105	103	60	37	0	0
JK43-6	92	90	58	31	0	0
JK44-1	32	21	7	13	0	0
JK44-2	29	19	6	13	0	0
JK44-3	24	20	13	8	0	0
JK44-4	27	18	6	15	0	0
JK44-5	29	20	6	16	0	0
JK44-6	29	19	6	15	0	0
JK45-3	392	121	297	63	0	0
JK45-4	98	96	60	34	0	0
JK45-5	96	94	53	34	0	0
JK45-6	29	19	6	15	0	0
JK46-1	29	19	6	16	1	0
JK46-2	23	14	5	13	0	0
JK52-2	109	107	58	39	0	0
JK52-3	100	98	57	33	0	0
JK52-6	96	94	56	33	0	0
JK52-8	94	92	54	29	0	0
JK52-9	109	106	56	36	0	0
JK52-10	94	91	50	33	0	0
JK56-2	34	29	9	15	0	0
JK56-8	26	21	4	12	0	0
JK62-1	571	178	401	106	1	0
JK62-2	125	123	66	48	2	0
JK62-3	565	26	429	64	0	0
JK62-4	674	182	488	119	2	0
JK62-5	586	28	438	72	0	0
JK62-7	119	117	61	46	2	0
JK62-8	27	21	11	12	0	0
JK62-9	104	101	57	37	1	0
JK62-10	557	20	417	70	0	0
JK63-1	160	117	96	52	2	0
JK63-2	116	114	61	44	2	0
JK63-3	153	112	92	49	2	0
JK63-4	117	114	59	44	2	0
JK63-5	24	20	10	8	0	0
JK63-6	160	116	93	54	2	0
JK63-7	157	112	93	50	2	0
JK63-8	19	16	6	7	0	0
JK63-9	22	20	7	7	0	0
JK63-10	165	119	99	49	2	0
JK65-1	18	16	3	11	0	0
JK65-2	115	112	57	42	2	0
JK65-3	114	112	57	45	2	0
JK65-4	117	115	61	43	2	0
JK65-5	106	103	57	38	1	0
JK65-6	18	17	3	11	0	0
JK65-7	97	94	55	35	1	0
JK65-9	34	25	9	19	0	0
JK65-10	111	107	59	40	1	0
JK68-2	121	119	66	43	0	0
JK68-7	116	114	61	43	0	0

## Sheet: Supplementary table 5
Supplementary table 5. SNP annotations for cluster 3 strains, using Xanthomonas perforans strain Xp17-12 as the reference strain.
				Nonsynonymous
Strain	Total SNPs	Intragenic	Synonymous	Missense	Nonsense	Nonstop
JK1-1	102	101	67	23	0	0
JK1-7	113	112	75	25	1	0
JK2-5	102	101	65	24	1	0
JK4-1	359	358	266	59	1	0
JK4-3	136	133	96	25	2	0
JK4-9	114	113	71	28	1	0
JK5-8	123	122	77	28	1	0
JK6-1	111	110	69	30	1	0
JK6-7	122	121	79	27	1	0
JK7-2	117	115	69	30	1	0
JK7-5	117	116	72	28	1	0
JK8-2	133	132	79	36	2	0
JK9-3	129	128	96	21	0	0
JK10-1	147	144	105	26	0	0
JK10-2	157	154	112	27	1	0
JK11-3	142	139	97	28	1	0
JK11-4	151	147	101	31	1	0
JK12-1	177	176	118	38	2	0
JK12-4	149	148	104	33	1	0
JK12-5	121	120	82	28	0	0
JK12-6	161	160	117	32	1	0
JK14-1	94	93	62	20	0	0
JK14-2	98	97	68	18	1	0
JK14-3	110	108	76	20	1	0
JK14-4	111	110	79	19	2	0
JK14-5	118	117	83	21	1	0
JK14-6	107	106	72	22	1	0
JK22-6	127	126	80	29	3	0
JK22-8	127	125	81	31	1	0
JK23-1	125	124	79	28	2	0
JK23-5	126	124	78	34	1	0
JK23-6	145	144	103	29	1	0
JK26-1	148	147	108	26	0	0
JK26-2	162	161	122	25	0	0
JK26-7	159	157	117	29	1	0
JK32-2	174	173	129	28	2	0
JK32-5	159	158	120	26	1	0
JK39-3	96	94	62	20	0	0
JK39-4	113	111	76	22	1	0
JK39-7	100	98	65	22	0	0
JK39-8	112	110	76	22	1	0
JK40-2	105	103	67	23	1	0
JK40-5	113	111	77	22	1	0
JK40-7	115	113	78	22	1	0
JK40-8	111	109	75	22	1	0
JK40-9	110	108	75	21	1	0
JK41-8	95	93	63	19	0	0
JK56-5	113	111	65	33	1	0
JK62-6	122	121	79	27	1	0
JK65-8	104	102	65	24	0	0
JK68-1	97	96	61	23	0	0
JK68-3	101	100	65	23	0	0
JK68-4	118	117	79	25	1	0
JK68-5	115	114	75	25	1	0
JK68-6	112	111	73	25	1	0
JK68-8	115	114	76	25	1	0
JK68-9	114	113	76	24	1	0
JK68-10	115	114	75	26	1	0

## Sheet: Supplementary table 6
Supplementary table 6. SNP annotations for cluster 4 strains, using Xanthomonas perforans strain 91-118 as the reference strain.
				Nonsynonymous
Strain	Total SNPs	Intragenic	Synonymous	Missense	Nonsense	Nonstop
JK1-2	1480	1434	541	670	20	2
JK1-5	1494	1448	551	673	19	2
JK1-6	1473	1428	535	672	19	2
JK1-8	1501	1453	547	688	20	2
JK1-9	1400	1353	525	635	20	2
JK4-8	1456	1410	536	668	19	2
JK5-7	1486	1439	540	677	19	2
JK6-8	1505	1457	546	683	21	2
JK7-6	1475	1429	540	672	18	2
JK7-9	1463	1417	537	670	18	2
JK7-10	1500	1454	546	685	20	2
JK8-1	1488	1443	544	679	19	2
JK8-4	1498	1454	549	677	20	1
JK36-1	1496	1449	553	676	19	2
JK36-3	1495	1447	546	683	21	2
JK36-4	1495	1448	545	682	19	2
JK36-5	1494	1447	550	682	19	2
JK36-7	1496	1447	544	675	18	2
JK38-2	1480	1436	542	673	18	2
JK38-3	1481	1434	542	671	19	2
JK38-4	1488	1442	547	676	18	2
JK38-5	1498	1451	547	682	20	2
JK38-6	1497	1452	549	677	19	2
JK39-1	1477	1427	540	669	20	2
JK39-2	1469	1419	538	672	19	2
JK39-5	1495	1446	552	674	19	2
JK39-6	1509	1461	549	684	20	2
JK39-9	1497	1448	542	684	19	2
JK54-1	1468	1421	537	669	19	2
JK54-2	1479	1434	538	668	19	2
JK54-3	1440	1397	524	656	19	2
JK54-4	1411	1366	525	643	20	2
JK54-5	1482	1437	542	682	19	2
JK54-6	1496	1450	548	678	19	2
JK54-7	1526	1482	554	694	19	2
JK56-4	1525	1478	553	692	20	2
JK56-7	1525	1478	552	695	20	2
JK56-9	1513	1468	552	697	18	2
JK56-10	1501	1455	540	696	20	2

## Sheet: Supplementary table 7
Supplementary table 7. SNP annotations for cluster 5 strains, using Xanthomonas perforans strain 91-118 as the reference strain.
				Nonsynonymous
Strain	Total SNPs	Intragenic	Synonymous	Missense	Nonsense	Nonstop
JK7-3	1316	1271	518	591	20	6
JK7-7	1166	1128	457	521	18	6
JK10-3	1316	1272	511	598	20	6
JK10-4	1304	1258	512	590	22	6
JK11-8	1281	1241	503	579	22	6
JK36-2	1301	1257	511	583	20	6
JK36-6	1284	1241	507	579	20	6
JK37-2	1284	1243	502	580	20	6
JK37-3	1282	1239	505	575	20	6
JK37-5	1269	1224	512	560	20	6
JK37-7	1291	1246	506	580	20	6
JK37-8	1290	1246	502	579	20	6
JK38-7	1260	1219	501	565	20	6
JK40-1	1269	1228	502	565	20	6
JK40-3	1297	1253	499	588	20	6
JK40-4	1310	1268	521	587	20	6
JK40-6	1339	1296	524	602	20	6
JK40-10	1313	1269	517	589	21	6
JK41-1	1303	1260	506	592	20	6
JK41-2	1291	1250	508	580	21	6
JK41-3	1327	1284	522	596	20	6
JK41-5	1276	1234	499	573	20	6
JK41-6	1258	1216	499	567	20	6
JK41-7	1293	1250	509	578	20	6
JK41-9	1293	1251	509	579	21	6
JK52-1	1315	1272	520	583	22	6
JK52-5	1312	1269	515	596	22	6
JK52-7	1314	1271	519	588	20	6

## Sheet: Supplementary table 8
Supplementary table 8. Analysis of molecular variance for nested variables.
Cluster 2
	Variation between population		Variation between samples within the population		Variation within samples
Subpopulation within population	Variation	P value	Variation	P value	Variation	P value
Farms within counties	0.0192	0.409	0.1373	0.001	0.8435	0.001
Farms within regions	-0.01645	0.618	0.16522	0.002	0.85123	0.001
Counties within regions	-0.032887	0.628	0.15161	0.001	0.88128	0.001
Cultivars within seed producers	0.0441	0.226	0.0485	0.071	0.9074	0.001
Farms within grower operations	0.0192	0.445	0.1355	0.001	0.8453	0.001
Cluster 3
	Variation between population		Variation between samples within the population		Variation within samples
Subpopulation within population	Variation	P value	Variation	P value	Variation	P value
Farms within counties	0.0843	0.195	0.1966	0.001	0.7191	0.001
Farms within regions	0.001399	0.376	0.26722	0.001	0.73138	0.001
Counties within regions	0.05644	0.181	0.06016	0.032	0.883396	0.008
Farms within grower operations	0.0063	0.498	0.2622	0.001	0.7316	0.001
Cluster 4
	Variation between population		Variation between samples within the population		Variation within samples
Subpopulation within population	Variation	P value	Variation	P value	Variation	P value
Farms within counties	-0.0023	0.4945	0.0478	0.001	0.9545	0.001
Farms within regions	0.015055	0.042	0.04042	0.001	0.94452	0.001
Counties within regions	0.00703	0.34	0.022667	0.009	0.9703	0.001
Farms within grower operations	0.0115	0.403	0.0352	0.146	0.9533	0.001
Cluster 5
	Variation between population		Variation between samples within the population		Variation within samples
Subpopulation within population	Variation	P value	Variation	P value	Variation	P value
Farms within counties	0.1119	0.001	0.0283	0.008	0.8598	0.001
Farms within regions	0.111857	0.001	0.02829	0.008	0.859848	0.001
Counties within regions	-	-	-	-	-	-
Farms within grower operations	-0.0851	0.7	0.1433	0.001	0.9418	0.001

## Sheet: Supplementary table 9
Supplementary table 9. Genetic diversity statistics using core gene SNPs for the variable “farm”.
Key for left-side tables:
	= mean number of nucleotide substitutions per site between populations (Dxy)
	= mean nucleotide diversity within each population (Pi)
	= variance in allele frequencies among populations, calculated using Tamura distance (FST); bolded value means significant at p value = 0.05
Cluster 2														Fst p-values
	bb (n=6)	cc (n=8)	dd (n=31)	gg (n=4)	ii (n=2)	jj (n=28)	kk (n=2)	ll (n=7)	nn (n=9)	oo (n=18)	tt (n=3)	vv (n=10)			bb	cc	dd	gg	ii	jj	kk	ll	nn	oo	tt	vv
bb (n=6)	4.69311e-06	1.59069e-05	1.86202e-05	2.5883e-05	9.08968e-06	3.14363e-05	2.10803e-05	1.83543e-05	1.52354e-05	2.01026e-05	8.83182e-06	4.39012e-05		bb
cc (n=8)	0.32199	1.59069e-05	1.34185e-05	3.02184e-05	1.92431e-05	3.55817e-05	1.24016e-05	1.33064e-05	1.54208e-05	1.45478e-05	1.74944e-05	4.01203e-05		cc	0.02228
dd (n=31)	0.55032	0.06404	9.99678e-06	3.02449e-05	2.20411e-05	3.56611e-05	7.93554e-06	9.7893e-06	1.38934e-05	1.11027e-05	1.88947e-05	3.70943e-05		dd	0	0.09059
gg (n=4)	0.17878	0.1381	0.41294	4.1516e-05	2.85745e-05	4.33452e-05	3.01217e-05	2.97556e-05	2.9203e-05	3.01539e-05	2.59153e-05	4.95581e-05		gg	0.00436	0.07821	0.00307
ii (n=2)	0.4897	0.32143	0.59254	-0.02188	3.86795e-06	3.25322e-05	2.45615e-05	2.16882e-05	1.80719e-05	2.33474e-05	1.14749e-05	4.59319e-05		ii	0.03317	0.0492	0.00267	0.42491
jj (n=28)	0.05022	0.05557	0.19001	-0.05618	-0.0978	4.65418e-05	3.62966e-05	3.50533e-05	3.46343e-05	3.6744e-05	3.2949e-05	5.34081e-05		jj	0.13979	0.11702	0	0.6935	0.40867
kk (n=2)	0.80479	0.02953	-0.00525	0.06323	0.88703	-0.03364	1.93398e-06	7.7359e-06	1.27427e-05	7.52101e-06	2.0758e-05	3.53724e-05		kk	0.03425	0.15662	0.36947	0.52133	0.32522	0.33413
ll (n=7)	0.6149	0.04027	0.00088	0.24867	0.62854	0.08074	0.05192	9.43043e-06	1.3412e-05	1.08364e-05	1.82162e-05	3.63947e-05		ll	0.00099	0.19572	0.39422	0.02267	0.03317	0.07673	0.33175
nn (n=9)	0.32156	0.00147	0.13704	0.13699	0.32014	0.0535	0.10425	0.08982	1.4709e-05	1.46863e-05	1.6009e-05	3.98034e-05		nn	0.00238	0.35066	0.01703	0.08633	0.0399	0.12187	0.1785	0.12128
oo (n=18)	0.55554	0.0846	0.0435	0.33062	0.57654	0.15973	-0.1393	0.03367	0.12957	1.12373e-05	1.99271e-05	3.7835e-05		oo	0	0.11415	0.05504	0.01861	0.00545	0.00525	0.71884	0.17068	0.04762
tt (n=3)	0.35655	0.25463	0.50816	-0.02527	0.4668	-0.02482	0.74025	0.5288	0.23102	0.49157	7.09124e-06	4.42171e-05		tt	0.0101	0.1092	0.00426	0.59855	0.10454	0.30017	0.09247	0.01594	0.07673	0.00356
vv (n=10)	0.23267	0.09687	0.22312	-0.00924	0.07708	0.04299	-0.16117	0.05305	0.11526	0.16834	0.11328	5.58661e-05		vv	0.02366	0.11623	0.00198	0.43342	0.24552	0.18186	0.78398	0.25275	0.06039	0.00426	0.069
Cluster 3											FST p values
	aa (n=6)	cc (n=4)	dd (n=7)	ff (n=10)	ii (n=8)	jj (n=2)	ll (n=6)	nn (n=5)	vv (n=10)			aa	cc	dd	ff	ii	jj	ll	nn	vv
aa (n=6)	6.18789e-06	8.92746e-06	1.5976e-05	7.68716e-06	7.6156e-06	8.79117e-06	1.08583e-05	1.85228e-05	1.55788e-05		aa
cc (n=4)	0.22484	7.80301e-06	1.70055e-05	8.49472e-06	9.02117e-06	1.07334e-05	1.2369e-05	1.99437e-05	1.67237e-05		cc	0.00535
dd (n=7)	0.01219	-0.01083	2.44945e-05	1.63819e-05	1.65309e-05	1.74947e-05	1.90086e-05	2.38851e-05	2.21327e-05		dd	0.31928	0.39056
ff (n=10)	0.41393	0.42317	0.17122	3.23024e-06	7.79449e-06	9.48628e-06	1.11764e-05	1.86741e-05	1.582e-05		ff	0.0001	0.00089	0
ii (n=8)	0.45311	0.50228	0.16675	0.62041	2.40954e-06	4.83003e-06	1.13127e-05	1.89726e-05	1.58139e-05		ii	0.00059	0.00168	0.0003	0
jj (n=2)	0.32423	0.34241	-0.11562	0.62033	0.37004	5.72448e-06	1.25734e-05	2.04446e-05	1.7153e-05		jj	0.04029	0.07207	0.27166	0.01287	0.06881
ll (n=6)	0.07266	0.09871	-0.02072	0.29412	0.31431	0.08937	1.37251e-05	2.06286e-05	1.78754e-05		ll	0.07217	0.06089	0.65033	0.0001	0.0004	0.2182
nn (n=5)	0.53228	0.50555	0.15421	0.66617	0.6775	0.51233	0.38749	1.20214e-05	1.79994e-05		nn	0.00198	0.00653	0.02584	0.0001	0.00069	0.04425	0.00475
vv (n=10)	0.20791	0.19045	0.04558	0.35001	0.34328	0.16996	0.12994	0.17215	1.71189e-05		vv	0.00079	0.00248	0.09732	0	0.0001	0.03158	0.00653	0.0002
Cluster 4									FST p values
	cc (n=4)	dd (n=7)	ff (n=10)	ll (n=4)	tt (n=5)	uu (n=7)	vv (n=2)			cc	dd	ff	ll	tt	uu	vv
cc (n=4)	2.51363e-05	2.54494e-05	2.65267e-05	2.71996e-05	2.69993e-05	2.74308e-05	2.41946e-05		cc
dd (n=7)	0.00636	2.54005e-05	2.67644e-05	2.70051e-05	2.78329e-05	2.73909e-05	2.5831e-05		dd	0.37996
ff (n=10)	0.01889	0.02125	2.67755e-05	2.77698e-05	2.69089e-05	2.77331e-05	2.58486e-05		ff	0.15018	0.04188
ll (n=4)	0.11254	0.09299	0.08585	2.31501e-05	2.87869e-05	2.8238e-05	2.6763e-05		ll	0.02782	0.00277	0.00109
tt (n=5)	0.06541	0.09115	0.0245	0.16209	2.53555e-05	2.92888e-05	2.6876e-05		tt	0.03891	0.00168	0.06613	0.00812
uu (n=7)	0.02427	0.01909	0.00664	0.0657	0.07881	2.79053e-05	2.57723e-05		uu	0.14801	0.13068	0.27918	0.01634	0.00208
vv (n=2)	0.02304	0.07327	0.03775	0.17887	0.11051	0.00412	1.93146e-05		vv	0.39125	0.02772	0.14989	0.06643	0.04138	0.45293
Cluster 5							FST p values
	bb (n=3)	cc (n=2)	ff (n=13)	tt (n=7)	vv (n=3)			bb	cc	ff	tt	vv
bb (n=3)	2.73324e-05	3.64546e-05	3.13429e-05	3.00169e-05	3.3915e-05		bb
cc (n=2)	0.12867	3.83337e-05	3.28856e-05	3.14372e-05	3.81629e-05		cc	0.10286
ff (n=13)	0.09377	0.05979	2.84415e-05	2.75637e-05	3.51117e-05		ff	0.00228	0.06405
tt (n=7)	0.07667	0.02364	-0.01407	2.68639e-05	3.40289e-05		tt	0.00693	0.30611	0.88912
vv (n=3)	0.13319	0.09904	0.15548	0.14455	3.0339e-05		vv	0.10326	0.09831	0.00119	0.00634

## Sheet: Supplementary table 10
Supplementary table 10. Genetic diversity statistics using core gene SNPs for the variable “transplant facility”.
Key for left-side tables:
	= mean number of nucleotide substitutions per site between populations (Dxy)
	= mean nucleotide diversity within each population (Pi)
	= variance in allele frequencies among populations, calculated using Tamura distance (FST); bolded value means significant at p value = 0.05
Cluster 2								Fst p-values
	SS (n=4)	TT (n=11)	UU (n=30)	VV (n=24)	WW (n=3)	ZZ (n=56)			SS	TT	UU	VV	WW	ZZ
SS (n=4)	3.31999e-06	1.26368e-05	3.0689e-05	2.20755e-05	9.68599e-06	2.43387e-05		SS
TT (n=11)	0.25904	1.27853e-05	3.17154e-05	1.76358e-05	1.27408e-05	1.93548e-05		TT	0.03287
UU (n=30)	0.02462	0.04319	4.46401e-05	3.69078e-05	3.15173e-05	3.80597e-05		UU	0.15543	0.15474
VV (n=24)	0.3971	0.14089	0.13251	1.68592e-05	2.09944e-05	1.89248e-05		VV	0.00505	0.00802	0.00109
WW (n=3)	0.4591	0.14158	-0.03086	0.30397	7.09124e-06	2.34564e-05		WW	0.03128	0.11444	0.31423	0.05613
ZZ (n=56)	0.33195	0.11443	0.15164	0.01533	0.25433	2.01781e-05		ZZ	0.00475	0.0297	0.0003	0.13811	0.11128
Cluster 3							FST p values
	SS (n=2)	TT (n=5)	UU (n=10)	YY (n=16)	ZZ (n=25)			SS	TT	UU	YY	ZZ
SS (n=2)	1.3289e-05	2.00152e-05	1.92588e-05	1.87196e-05	1.97863e-05		SS
TT (n=5)	0.3656	1.27983e-05	1.15144e-05	1.11244e-05	1.75104e-05		TT	0.05336
UU (n=10)	0.75327	0.37451	3.34382e-06	8.02705e-06	1.53989e-05		UU	0.01624	0.0002
YY (n=16)	0.64321	0.23617	0.39993	5.82841e-06	1.4876e-05		YY	0.00782	0	0
ZZ (n=25)	0.07298	0.04423	0.17704	0.12662	1.91797e-05		ZZ	0.10068	0.18117	0.0003	0
Cluster 4						FST p values
	WW (n=5)	XX (n=7)	YY (n=10)	ZZ (n=17)			WW	XX	YY	ZZ
WW (n=5)	2.53555e-05	2.92888e-05	2.69089e-05	2.77487e-05		WW
XX (n=7)	0.07881	2.79053e-05	2.77331e-05	2.74092e-05		XX	0.00139
YY (n=10)	0.0245	0.00664	2.67755e-05	2.68373e-05		YY	0.0593	0.28621
ZZ (n=17)	0.07815	0.01827	0.01969	2.58504e-05		ZZ	0.0002	0.0692	0.01485
Cluster 5						FST p values
	TT (n=3)	WW (n=7)	YY (n=13)	ZZ (n=5)			TT	WW	YY	ZZ
TT (n=3)	2.73324e-05	3.00169e-05	3.13429e-05	3.49308e-05		TT
WW (n=7)	0.07667	2.68639e-05	2.75637e-05	3.29922e-05		WW	0.00851
YY (n=13)	0.09377	-0.01407	2.84415e-05	3.42213e-05		YY	0.00089	0.88585
ZZ (n=5)	0.06597	0.04173	0.07095	3.58328e-05		ZZ	0.05158	0.02911	0.00069

[truncated: 5 more sheets: Supplementary table 11, Supplementary table 12, Supplementary table 13, Supplementary table 14, Supplementary table 15]
